# Supplementary material for: Relationships between the ground reaction force during initial sprint acceleration and the vertical force–velocity profile
Source: PLoS One. 2025 Jul 15;20(7):e0328225. doi: 10.1371/journal.pone.0328225 (PMC12262837; doi:10.1371/journal.pone.0328225)
Supplement: S1 Table — (XLSX) [file pone.0328225.s001.xlsx]

## Sheet: Sheet1
							Dynamic lower-limb strength (N/kg)				Mean horizontal GRF (N/kg)				Mean resultant GRF (N/kg)				Mean angle of GRF vector (deg)				Mean leg extension velocity (m/s)
	ID		F0 (N/kg)	V0 (m/s)	Pmax (W/kg)		1st step	5th step	9th step		1st step	5th step	9th step		1st step	5th step	9th step		1st step	5th step	9th step		1st step	5th step	9th step
	1		38.0341	2.60325	24.7531		24.4447	19.6716	18.8296		5.43045	5.01215	5.05743		12.6954	17.3461	19.3138		64.6335	72.9943	74.5396		0.930127	1.25683	1.31446
	2		42.2405	2.46084	25.9868		27.4151	21.9651	11.8439		6.5134	4.45945	4.35419		14.209	16.1019	16.1222		62.5884	73.6821	73.9865		0.863701	1.1812	1.77084
	3		41.3333	2.53194	26.1633		22.2527	13.13	8.78259		6.19966	4.63404	4.15832		14.3426	16.6051	16.615		64.227	73.503	75.2303		1.16881	1.72764	1.99395
	4		33.075	2.48001	20.5066		22.8524	16.1243	11.5063		5.05587	4.03271	3.77328		13.8978	16.5065	16.5637		68.5357	75.652	76.6208		0.766502	1.27099	1.61725
	5		35.5315	2.52422	22.4224		21.3321	15.9705	20.5884		5.74484	4.67653	4.35381		14.1971	15.8103	15.8682		65.9634	72.4944	73.7256		1.00875	1.38965	1.06158
	6		32.4087	2.08668	16.9067		22.0516	21.3766	12.5497		5.79924	4.32467	3.98954		14.0641	16.6474	14.7284		65.5575	74.6625	73.9875		0.666856	0.710315	1.27865
	7		41.6967	1.91035	19.9138		22.8803	15.1122	8.45407		5.64159	4.05008	3.86027		13.3578	16.5021	15.735		64.8864	75.5437	75.5964		0.862081	1.21798	1.52302
	8		29.1578	2.01441	14.6839		22.095	22.232	10.9492		4.53656	2.94052	2.74238		12.5622	15.4464	13.0507		68.7489	78.9093	77.731		0.487944	0.478478	1.25797
	9		33.2923	2.40353	20.0048		21.8683	15.7649	11.6279		5.12231	4.26564	3.4382		12.3394	14.5988	12.7813		65.4107	72.7725	74.069		0.824758	1.26539	1.56406
	10		34.6877	2.28538	19.8187		23.1	17.5722	6.84889		5.69117	4.17979	3.59113		12.9937	15.3401	14.7779		63.9471	73.9579	75.6797		0.763452	1.12765	1.83415
	11		41.7871	2.30002	24.0278		20.3353	24.2564	12.1832		5.05622	4.01304	3.94482		11.5344	15.4829	14.3383		63.8748	74.7473	73.7116		1.18074	0.964914	1.62944
	12		34.2839	3.06477	26.2681		23.4576	20.7188	16.7375		5.67322	4.112	4.10889		13.7931	15.599	16.3929		65.6208	74.4578	75.1997		0.967807	1.21264	1.56854
	13		34.3721	2.34536	20.1538		22.6596	22.6277	16.6977		5.62388	4.02094	3.74912		13.5857	15.8166	17.8322		65.4712	75.1282	77.6882		0.799196	0.801374	1.206
	14		31.7151	2.39973	19.0269		22.8657	22.3193	15.7764		4.71989	4.28949	3.81998		12.9412	18.0353	17.5342		68.5097	76.0821	77.2362		0.669592	0.710937	1.206
	15		34.4704	2.48677	21.43		20.9749	23.9166	15.1955		4.74545	4.1307	4.23538		12.858	16.5443	16.7084		68.2264	75.3103	75.0318		0.973592	0.761374	1.39053
	16		35.102	2.70084	23.7013		21.6478	20.5323	16.3589		5.63801	4.47069	4.12555		13.5696	15.6687	15.8926		65.32	73.1796	74.6862		1.03521	1.12103	1.44215
	17		36.0409	2.26828	20.4377		22.7808	17.3903	15.2296		5.00323	4.44524	4.01964		13.8115	15.3138	15.5767		68.5667	72.8013	74.7219		0.83454	1.1738	1.30979
	18		37.448	2.12644	19.9077		18.2732	17.8851	7.77148		5.59616	4.39113	4.18973		13.3204	16.0692	13.7695		65.0574	73.9223	71.9795		1.08881	1.11085	1.68514
	19		34.4353	2.62185	22.571		19.4638	12.1393	9.96845		4.71399	4.10714	3.91208		10.5706	15.2471	16.2413		65.9654	74.111	75.8439		1.1399	1.69758	1.86287
	20		27.5403	3.15074	21.6931		19.4659	21.3511	13.4576		5.06396	3.63038	3.67334		13.4387	15.9907	14.0266		67.7109	76.6422	74.5501		0.92375	0.708077	1.61113
	21		34.3661	2.28863	19.6628		21.6838	19.2628	11.1088		4.21764	3.44602	3.81811		12.3333	14.4146	15.1401		69.8446	75.9251	75.1485		0.844583	1.00581	1.54883
	22		31.8372	2.59746	20.6739		18.8867	18.8028	14.8196		5.18825	4.20888	4.38904		11.906	16.185	16.0916		63.9409	74.6431	73.838		1.05657	1.06342	1.38839
	23		32.823	2.34007	19.2021		23.6868	24.9833	13.6534		5.01643	3.32381	3.86356		13.008	14.4462	13.9467		67.1895	76.4717	73.6246		0.651358	0.55892	1.36668
	24		39.7525	2.16111	21.4774		25.1779	24.607	15.3675		4.43672	4.04284	3.44579		12.5709	16.9745	15.7923		69.3085	76.1595	77.3015		0.792338	0.823373	1.32567
	25		33.2901	2.33118	19.4013		20.8998	17.5065	16.2524		4.77882	3.87384	3.3664		12.1468	15.2235	13.7924		66.7336	75.0067	75.6281		0.867649	1.10527	1.19309
	26		38.5391	2.59178	24.9712		24.681	26.4635	26.3256		6.26583	4.74187	3.65962		14.8565	18.0787	18.9023		64.9789	74.6499	78.6617		0.931968	0.812093	0.821365
	27		41.0772	1.71738	17.6363		15.1677	14.6359	3.41713		6.10472	5.29609	4.41307		12.5563	18.6684	18.3327		60.8504	73.3439	75.8563		1.08324	1.10547	1.57451
	28		35.9954	2.23686	20.1292		23.8882	22.9656	12.0536		6.24658	4.31841	4.31844		15.1246	18.626	17.3162		65.45	76.3935	75.2996		0.752383	0.809714	1.48782
	29		42.0744	1.61924	17.0321		17.105	14.1964	6.33219		5.82555	4.46141	3.91444		14.3203	16.6464	15.33		65.9002	74.2007	74.9668		0.96095	1.07289	1.37554
	30		39.9729	2.00574	20.0438		24.6275	26.505	9.14183		5.53216	4.17376	3.63205		14.1628	16.5885	14.5538		66.8702	75.2285	75.3118		0.769992	0.675782	1.54702
	31		32.3898	2.67963	21.6982		20.9146	23.8608	17.0754		5.5346	4.154	3.59311		13.4812	15.407	13.963		65.6675	74.1706	74.8226		0.949352	0.705609	1.26697
	Abbreviations: F0, theoretical maximum force; V0, theoretical maximum velocity; Pmax, theoretical maximum power; GRF, ground reaction force
